# Supplementary material for: Culture-Dependent and Amplicon Sequencing Approaches Reveal Diversity and Distribution of Black Fungi in Antarctic Cryptoendolithic Communities
Source: J Fungi (Basel). 2021 Mar 16;7(3):213. doi: 10.3390/jof7030213 (PMC8001563; doi:10.3390/jof7030213)
Supplement: Supplementary file 1 [file jof-07-00213-s001.zip]

Archive with 8 entries (8 files):
- Table S2.docx
- Table S3.docx
- Table S4.docx
- Figure S1.tif
- Figure S2.jpg
- Figure S3.tif
- Figure S4.tif
- Table S1.docx
